# Supplementary material for: Hydrogen-rich saline promotes microglia M2 polarization and complement-mediated synapse loss to restore behavioral deficits following hypoxia-ischemic in neonatal mice via AMPK activation
Source: J Neuroinflammation. 2019 May 18;16:104. doi: 10.1186/s12974-019-1488-2 (PMC6525972; doi:10.1186/s12974-019-1488-2)
Supplement: Supplementary file 1 — Reagent and PCR primers in the text. (ZIP 83 kb) [file 12974_2019_1488_MOESM1_ESM.zip]

Archive with 2 entries (2 files):
- Supplemental Table 1 Reagent.pdf
- Supplemental Table 2 PCR Primer.doc
